# Supplementary material for: Phytochemical Composition and Cytoprotective Properties of the Endemic Sideritis sipylea Boiss Greek Species: A Valorization Study
Source: Pharmaceuticals (Basel). 2022 Aug 11;15(8):987. doi: 10.3390/ph15080987 (PMC9414158; doi:10.3390/ph15080987)
Supplement: Supplementary file 1 [file pharmaceuticals-15-00987-s001.zip]

Archive with 1 entries (1 files):
- pharmaceuticals-1827516-supplementary.pdf
